# Supplementary material for: Routine Health Information Systems in the European Context: A Systematic Review of Systematic Reviews
Source: Int J Environ Res Public Health. 2021 Apr 27;18(9):4622. doi: 10.3390/ijerph18094622 (PMC8123776; doi:10.3390/ijerph18094622)
Supplement: Supplementary file 1 [file ijerph-18-04622-s001.zip]

Archive with 1 entries (1 files):
- ijerph-1149899-supplementary.pdf
